# Supplementary material for: The Molecular Mechanism of Human Voltage-Dependent Anion Channel 1 Blockade by the Metallofullerenol Gd@C82(OH)22: An In Silico Study
Source: Biomolecules. 2022 Jan 12;12(1):123. doi: 10.3390/biom12010123 (PMC8773804; doi:10.3390/biom12010123)
Supplement: Supplementary file 1 [file biomolecules-12-00123-s001.zip]

Archive with 1 entries (1 files):
- biomolecules-1503055-supplementary.pdf
